# Supplementary material for: Cellular Dynamics and Genomic Identity of Centromeres in Cereal Blast Fungus
Source: mBio. 2019 Jul 30;10(4):e01581-19. doi: 10.1128/mBio.01581-19 (PMC6667624; doi:10.1128/mBio.01581-19)
Supplement: DATA SET S1 [file mBio.01581-19-sd001.xlsx]

## Sheet: Mo-Repeats in M. oryzae CENs
Sequence Name	Name	Minimum	Maximum	Length	Direction
CEN1	MGSR1	2782	3458	677	forward	Truncated
CEN1	MGSR1	83538	84080	543	reverse	Truncated
CEN1	Occan	74304	76986	2683	reverse	Full-length
CEN1	Pyret	13613	15488	1876	reverse	Truncated
CEN1	Pyret	78144	81287	3144	forward	Truncated
CEN2	Grasshopper	18886	20856	1971	forward	Truncated
CEN2	GYMAG1_I	70487	74511	4025	forward	Truncated
CEN2	GYMAG1_I	74825	76167	1343	forward	Truncated
CEN2	Maggy	83826	89463	5638	forward	Full-length
CEN2	Maggy	90440	96077	5638	reverse	Full-length
CEN3	Grasshopper	52979	54970	1992	reverse	Truncated
CEN3	Grasshopper	41310	42868	1559	reverse	Truncated
CEN3	Maggy	58977	64614	5638	forward	Full-length
CEN3	Maggy	65323	70981	5659	reverse	Full-length
CEN3	MgSINE	50535	51008	474	forward	Full-length
CEN3	MGSR1	33485	34238	754	forward	Full-length
CEN3	MGSR1	95995	96749	755	reverse	Full-length
CEN3	Pyret	32234	34866	2633	reverse	Truncated
CEN3	Pyret	36469	38717	2249	reverse	Truncated
CEN3	Pyret	90581	93762	3182	forward	Truncated
CEN3	Pyret	95369	98021	2653	forward	Truncated
CEN4	Maggy	42593	48230	5638	forward	Full-length
CEN4	MGSR1	49260	50021	762	forward	Full-length
CEN4	MGSR1	56881	57230	350	forward	Truncated
CEN4	Pyret	48227	50651	2425	reverse	Truncated
CEN4	Pyret	52257	54145	1889	reverse	Truncated
CEN4	Pyret	59769	62015	2247	reverse	Truncated
CEN4	Pyret	55836	57972	2137	reverse	Truncated
CEN5	Fosbury	13623	14085	463	reverse	Truncated
CEN5	Fosbury	13623	14034	412	reverse	Truncated
CEN5	Maggy	13623	19259	5637	reverse	Full-length
CEN6	Grasshopper	8836	9967	1132	reverse	Truncated
CEN6	Maggy	75619	81277	5659	reverse	Full-length
CEN6	MGSR1	47173	47927	755	reverse	Full-length
CEN6	MGSR1	63910	64654	745	reverse	Full-length
CEN6	Pyret	41760	44940	3181	forward	Truncated
CEN6	Pyret	46547	48936	2390	forward	Truncated
CEN6	Pyret	63276	65686	2411	forward	Truncated
CEN6	Pyret	59826	61663	1838	forward	Truncated
CEN7	Fosbury	45461	45721	261	reverse	Truncated
CEN7	Maggy	45713	51239	5527	forward	Truncated
CEN7	MGSR1	63342	64007	666	forward	Truncated
CEN7	Pot3	67656	69516	1861	reverse	Full-length
CEN7	Pyret	69537	71820	2284	reverse	Truncated
CEN7	Pyret	62306	64474	2169	reverse	Truncated

## Sheet: All repeats in M. oryzae CENs
Sequence Name	Type	Minimum	Maximum	Length
CEN1	rnd-3_family-11_Unknown	4122	4654	533
CEN1	rnd-3_family-11_Unknown	11204	11736	533
CEN1	rnd-3_family-11_Unknown	45003	45535	533
CEN1	rnd-3_family-11_Unknown	52100	52632	533
CEN1	rnd-3_family-11_Unknown	90441	90973	533
CEN1	rnd-3_family-11_Unknown	97520	98052	533
CEN1	rnd-3_family-258_LTR/Copia	4655	11202	6548
CEN1	rnd-3_family-258_LTR/Copia	45537	52099	6563
CEN1	rnd-3_family-258_LTR/Copia	90975	97519	6545
CEN1	rnd-4_family-32_Unknown	62279	63251	973
CEN1	rnd-4_family-849_LTR/Copia	4661	11736	7076
CEN1	rnd-4_family-849_LTR/Copia	45003	52093	7091
CEN1	rnd-4_family-849_LTR/Copia	90441	97513	7073
CEN2	rnd-3_family-11_Unknown	11536	12056	521
CEN2	rnd-3_family-11_Unknown	89721	90253	533
CEN2	rnd-3_family-82_LTR/Gypsy	85236	85721	486
CEN2	rnd-3_family-82_LTR/Gypsy	94182	94667	486
CEN2	rnd-4_family-32_Unknown	809	1785	977
CEN2	rnd-4_family-243_LTR/Gypsy	84124	84731	608
CEN2	rnd-4_family-243_LTR/Gypsy	95172	95779	608
CEN2	rnd-4_family-428_LTR/Gypsy	84737	89208	4472
CEN2	rnd-4_family-428_LTR/Gypsy	90695	95166	4472
CEN2	rnd-4_family-918_LTR/Gypsy	70490	76381	5892
CEN2	rnd-4_family-2148_Unknown	83825	84122	298
CEN3	rnd-2_family-62_Unknown	97546	98021	476
CEN3	rnd-2_family-62_Unknown	90581	91056	476
CEN3	rnd-3_family-11_Unknown	703	1221	519
CEN3	rnd-3_family-11_Unknown	40586	41104	519
CEN3	rnd-3_family-11_Unknown	48433	48965	533
CEN3	rnd-3_family-11_Unknown	82909	83442	534
CEN3	rnd-3_family-82_LTR/Gypsy	60387	60872	486
CEN3	rnd-3_family-82_LTR/Gypsy	69086	69571	486
CEN3	rnd-3_family-106_LTR/Gypsy	96331	97544	1214
CEN3	rnd-3_family-323_LTR/Gypsy	90584	96328	5745
CEN3	rnd-3_family-421_Unknown	50533	51007	475
CEN3	rnd-4_family-109_LTR/Gypsy	32690	39601	6912
CEN3	rnd-4_family-109_LTR/Gypsy	90582	97544	6963
CEN3	rnd-4_family-243_LTR/Gypsy	59275	59882	608
CEN3	rnd-4_family-243_LTR/Gypsy	70076	70683	608
CEN3	rnd-4_family-428_LTR/Gypsy	59888	64359	4472
CEN3	rnd-4_family-428_LTR/Gypsy	65578	70070	4493
CEN3	rnd-4_family-2148_Unknown	58976	59273	298
CEN4	rnd-2_family-62_Unknown	36094	36544	451
CEN4	rnd-3_family-11_Unknown	12365	12897	533
CEN4	rnd-3_family-11_Unknown	9529	10061	533
CEN4	rnd-3_family-11_Unknown	2450	2982	533
CEN4	rnd-3_family-17_Unknown	1196	1844	649
CEN4	rnd-3_family-82_LTR/Gypsy	44003	44488	486
CEN4	rnd-3_family-258_LTR/Copia	2984	9528	6545
CEN4	rnd-4_family-243_LTR/Gypsy	42891	43498	608
CEN4	rnd-4_family-428_LTR/Gypsy	43504	47975	4472
CEN4	rnd-4_family-849_LTR/Copia	2450	9522	7073
CEN5	rnd-2_family-62_Unknown	55706	56157	452
CEN5	rnd-3_family-11_Unknown	12903	13435	533
CEN5	rnd-3_family-17_Unknown	56302	56981	680
CEN5	rnd-3_family-82_LTR/Gypsy	17364	17849	486
CEN5	rnd-4_family-32_Unknown	45591	46559	969
CEN5	rnd-4_family-243_LTR/Gypsy	18354	18961	608
CEN5	rnd-4_family-428_LTR/Gypsy	13878	18348	4471
CEN6	rnd-2_family-62_Unknown	48724	49200	477
CEN6	rnd-2_family-62_Unknown	41760	42236	477
CEN6	rnd-3_family-11_Unknown	8115	8647	533
CEN6	rnd-3_family-11_Unknown	26464	26996	533
CEN6	rnd-3_family-11_Unknown	19001	19533	533
CEN6	rnd-3_family-11_Unknown	40852	41384	533
CEN6	rnd-3_family-11_Unknown	70663	71195	533
CEN6	rnd-3_family-11_Unknown	96608	97140	533
CEN6	rnd-3_family-82_LTR/Gypsy	79382	79867	486
CEN6	rnd-3_family-106_LTR/Gypsy	47509	48722	1214
CEN6	rnd-3_family-258_LTR/Copia	34293	40851	6559
CEN6	rnd-3_family-258_LTR/Copia	26998	33544	6547
CEN6	rnd-3_family-258_LTR/Copia	19534	26078	6545
CEN6	rnd-3_family-323_LTR/Gypsy	41763	47506	5744
CEN6	rnd-4_family-109_LTR/Gypsy	41761	48722	6962
CEN6	rnd-4_family-243_LTR/Gypsy	80372	80979	608
CEN6	rnd-4_family-428_LTR/Gypsy	75874	80366	4493
CEN6	rnd-4_family-849_LTR/Copia	26464	33538	7075
CEN7	rnd-3_family-11_Unknown	58462	58994	533
CEN7	rnd-3_family-11_Unknown	51365	51897	533
CEN7	rnd-3_family-11_Unknown	64496	64984	489
CEN7	rnd-3_family-82_LTR/Gypsy	47012	47497	486
CEN7	rnd-3_family-258_LTR/Copia	51898	58460	6563
CEN7	rnd-4_family-141_DNA/TcMar-Fot1	67653	69518	1866
CEN7	rnd-4_family-243_LTR/Gypsy	45900	46507	608
CEN7	rnd-4_family-428_LTR/Gypsy	46513	50984	4472
CEN7	rnd-4_family-849_LTR/Copia	51904	58994	7091

## Sheet: All Repeats in M. poae CENs 
Contig #	Repeat type	Start base	End base
GL876966	rnd-4_family-624-LTR/Gypsy	1954018	1953926
GL876966	rnd-4_family-624-LTR/Gypsy	1960079	1959948
GL876966	rnd-4_family-624-LTR/Gypsy	1960085	1959940
GL876966	rnd-4_family-624-LTR/Gypsy	1960323	1960405
GL876966	rnd-4_family-624-LTR/Gypsy	1960495	1960868
GL876966	rnd-3_family-384-Unknown	1961395	1960861
GL876966	rnd-4_family-1173-Unknown	1962263	1961396
GL876966	rnd-3_family-302-Unknown	1962408	1962699
GL876966	rnd-4_family-1981-Unknown	1962657	1962408
GL876966	rnd-4_family-1173-Unknown	1967997	1968400
GL876966	rnd-4_family-1173-Unknown	1968532	1968055
GL876966	rnd-4_family-1173-Unknown	1969092	1970371
GL876966	rnd-4_family-1173-Unknown	1972206	1972297
GL876966	rnd-3_family-302-Unknown	1976991	1977283
GL876966	rnd-4_family-1981-Unknown	1977289	1976991
GL876966	rnd-4_family-1173-Unknown	1977634	1977300
GL876966	rnd-4_family-1173-Unknown	1978123	1978640
GL876966	rnd-4_family-1173-Unknown	1978537	1978168
GL876966	rnd-4_family-1173-Unknown	1978569	1979044
GL876966	rnd-4_family-1173-Unknown	1982397	1983077
GL876966	rnd-4_family-1173-Unknown	1983292	1983382
GL876966	rnd-4_family-1173-Unknown	1985403	1983366
GL876966	rnd-4_family-1173-Unknown	1986599	1986385
GL876966	rnd-4_family-624-LTR/Gypsy	1988010	1992370
GL876966	rnd-4_family-624-LTR/Gypsy	1995861	1996006
GL876966	rnd-4_family-624-LTR/Gypsy	1998684	1998420
GL876966	rnd-4_family-1173-Unknown	2000534	2000802
GL876966	rnd-4_family-1173-Unknown	2002516	2004544
GL876966	rnd-4_family-1173-Unknown	2006972	2004938
GL876966	rnd-4_family-1981-Unknown	2007628	2007926
GL876966	rnd-3_family-302-Unknown	2007926	2007630
GL876966	rnd-4_family-1173-Unknown	2010246	2009426
GL876966	rnd-4_family-1173-Unknown	2010378	2010531
GL876966	rnd-4_family-1173-Unknown	2011014	2011283
GL876966	rnd-4_family-1173-Unknown	2011306	2010203
GL876966	rnd-4_family-1173-Unknown	2012007	2011449
GL876966	rnd-4_family-624-LTR/Gypsy	2014554	2012525
GL876966	rnd-4_family-624-LTR/Gypsy	2016061	2016339
GL876966	rnd-4_family-1173-Unknown	2016958	2016622
GL876966	rnd-4_family-1173-Unknown	2019649	2019523
GL876966	rnd-4_family-1173-Unknown	2020079	2019988
GL876966	rnd-4_family-1173-Unknown	2020161	2022161
GL876966	rnd-4_family-1981-Unknown	2025642	2025840
GL876966	rnd-3_family-302-Unknown	2025839	2025628
GL876966	rnd-4_family-624-LTR/Gypsy	2025994	2026226
GL876966	rnd-4_family-624-LTR/Gypsy	2027279	2027614
GL876966	rnd-4_family-624-LTR/Gypsy	2027930	2028006
GL876966	rnd-4_family-1173-Unknown	2028018	2028144
GL876966	rnd-4_family-624-LTR/Gypsy	2028159	2028248
GL876966	rnd-4_family-633-Unknown	2028498	2028370
GL876966	rnd-4_family-624-LTR/Gypsy	2031258	2031337
GL876966	rnd-4_family-1173-Unknown	2034765	2036799
GL876966	rnd-4_family-1173-Unknown	2034951	2034768
GL876966	rnd-4_family-1173-Unknown	2035596	2035515
GL876966	rnd-4_family-1173-Unknown	2038113	2038341
GL876966	rnd-4_family-1173-Unknown	2038678	2038181
GL876966	rnd-4_family-1173-Unknown	2038689	2039839
GL876966	rnd-4_family-624-LTR/Gypsy	2045674	2045491
GL876966	rnd-4_family-1173-Unknown	2050052	2049907
GL876966	rnd-4_family-624-LTR/Gypsy	2050535	2045457
GL876966	rnd-4_family-624-LTR/Gypsy	2052051	2051131
GL876966	rnd-4_family-624-LTR/Gypsy	2053213	2053125
GL876966	rnd-4_family-624-LTR/Gypsy	2057572	2057432
GL876966	rnd-4_family-624-LTR/Gypsy	2057572	2057440
GL876966	rnd-4_family-633-Unknown	2058195	2058069
GL876966	rnd-4_family-624-LTR/Gypsy	2058459	2058374
GL876967	rnd-4_family-624-LTR/Gypsy	2010580	2010764
GL876967	rnd-4_family-633-Unknown	2010935	2010807
GL876967	rnd-3_family-302-Unknown	2011360	2011570
GL876967	rnd-4_family-1981-Unknown	2011567	2011359
GL876967	rnd-4_family-624-LTR/Gypsy	2018388	2018454
GL876967	rnd-3_family-302-Unknown	2021166	2021383
GL876967	rnd-4_family-1981-Unknown	2021383	2021166
GL876967	rnd-4_family-633-Unknown	2021512	2021384
GL876967	rnd-4_family-624-LTR/Gypsy	2025092	2026133
GL876967	rnd-4_family-1173-Unknown	2029096	2028962
GL876967	rnd-4_family-1173-Unknown	2031264	2029224
GL876967	rnd-4_family-624-LTR/Gypsy	2032327	2031800
GL876967	rnd-4_family-1173-Unknown	2036599	2036328
GL876967	rnd-4_family-624-LTR/Gypsy	2037881	2034743
GL876967	rnd-4_family-624-LTR/Gypsy	2039071	2038930
GL876967	rnd-4_family-624-LTR/Gypsy	2039151	2039062
GL876967	rnd-4_family-1173-Unknown	2039873	2039686
GL876967	rnd-4_family-1173-Unknown	2043037	2040981
GL876967	rnd-4_family-1173-Unknown	2046341	2046598
GL876967	rnd-4_family-1173-Unknown	2046606	2046155
GL876967	rnd-4_family-624-LTR/Gypsy	2050809	2048132
GL876967	rnd-4_family-624-LTR/Gypsy	2051011	2051225
GL876967	rnd-4_family-624-LTR/Gypsy	2052253	2054945
GL876967	rnd-4_family-1173-Unknown	2053486	2053780
GL876967	rnd-4_family-624-LTR/Gypsy	2059496	2059409
GL876967	rnd-4_family-624-LTR/Gypsy	2059502	2059402
GL876967	rnd-4_family-1173-Unknown	2059666	2059498
GL876967	rnd-4_family-1173-Unknown	2059811	2059711
GL876967	rnd-4_family-1173-Unknown	2060244	2060148
GL876967	rnd-4_family-1173-Unknown	2060897	2060446
GL876967	rnd-4_family-1173-Unknown	2061451	2061911
GL876967	rnd-4_family-1173-Unknown	2061967	2061748
GL876967	rnd-4_family-1173-Unknown	2065404	2065557
GL876967	rnd-4_family-1173-Unknown	2066427	2063218
GL876967	rnd-4_family-1173-Unknown	2066809	2066667
GL876967	rnd-4_family-1173-Unknown	2068021	2069537
GL876967	rnd-4_family-1173-Unknown	2069653	2070666
GL876967	rnd-3_family-384-Unknown	2071388	2071296
GL876967	rnd-4_family-1981-Unknown	2076026	2076326
GL876967	rnd-3_family-302-Unknown	2076326	2076028
GL876967	rnd-4_family-1981-Unknown	2084830	2085083
GL876967	rnd-4_family-624-LTR/Gypsy	2085064	2085295
GL876967	rnd-3_family-302-Unknown	2085083	2084795
GL876967	rnd-4_family-624-LTR/Gypsy	2085097	2085291
GL876967	rnd-4_family-624-LTR/Gypsy	2086393	2089144
GL876967	rnd-4_family-624-LTR/Gypsy	2090923	2091132
GL876967	rnd-4_family-624-LTR/Gypsy	2091443	2091581
GL876967	rnd-4_family-624-LTR/Gypsy	2091981	2092260
GL876967	rnd-4_family-624-LTR/Gypsy	2092465	2092540
GL876967	rnd-4_family-624-LTR/Gypsy	2093088	2092867
GL876967	rnd-4_family-624-LTR/Gypsy	2093088	2092999
GL876967	rnd-4_family-624-LTR/Gypsy	2094076	2093119
GL876967	rnd-4_family-624-LTR/Gypsy	2095017	2094953
GL876967	rnd-4_family-624-LTR/Gypsy	2095341	2095125
GL876967	rnd-4_family-624-LTR/Gypsy	2095341	2095156
GL876968	rnd-4_family-624-LTR/Gypsy	291213	291342
GL876968	rnd-4_family-624-LTR/Gypsy	291361	291542
GL876968	rnd-4_family-624-LTR/Gypsy	291361	291524
GL876968	rnd-4_family-624-LTR/Gypsy	291815	292700
GL876968	rnd-4_family-1173-Unknown	291999	292179
GL876968	rnd-4_family-624-LTR/Gypsy	292699	292886
GL876968	rnd-4_family-624-LTR/Gypsy	293608	293444
GL876968	rnd-4_family-624-LTR/Gypsy	293863	293606
GL876968	rnd-4_family-624-LTR/Gypsy	294344	294220
GL876968	rnd-4_family-1173-Unknown	298126	297828
GL876968	rnd-4_family-624-LTR/Gypsy	299363	296696
GL876968	rnd-4_family-624-LTR/Gypsy	300666	300448
GL876968	rnd-4_family-624-LTR/Gypsy	301200	304341
GL876968	rnd-4_family-1173-Unknown	302355	302772
GL876968	rnd-4_family-624-LTR/Gypsy	306224	306330
GL876968	rnd-4_family-624-LTR/Gypsy	306679	306940
GL876968	rnd-4_family-624-LTR/Gypsy	307256	309713
GL876968	rnd-4_family-624-LTR/Gypsy	309705	310970
GL876968	rnd-4_family-624-LTR/Gypsy	310981	310881
GL876968	rnd-4_family-624-LTR/Gypsy	311257	311720
GL876968	rnd-4_family-624-LTR/Gypsy	311257	311477
GL876968	rnd-4_family-624-LTR/Gypsy	312447	318549
GL876968	rnd-4_family-624-LTR/Gypsy	318324	318393
GL876968	rnd-4_family-624-LTR/Gypsy	318330	318784
GL876968	rnd-4_family-624-LTR/Gypsy	318898	319657
GL876968	rnd-4_family-624-LTR/Gypsy	318898	318978
GL876968	rnd-4_family-624-LTR/Gypsy	320036	319897
GL876968	rnd-4_family-624-LTR/Gypsy	321699	320249
GL876968	rnd-4_family-624-LTR/Gypsy	322378	322106
GL876968	rnd-4_family-1173-Unknown	325663	323552
GL876968	rnd-4_family-624-LTR/Gypsy	326220	326370
GL876968	rnd-4_family-1173-Unknown	328264	328462
GL876968	rnd-4_family-1173-Unknown	329498	330481
GL876968	rnd-4_family-1173-Unknown	330489	330594
GL876968	rnd-4_family-1173-Unknown	330601	331326
GL876968	rnd-4_family-1173-Unknown	331858	332041
GL876968	rnd-4_family-624-LTR/Gypsy	332042	332224
GL876968	rnd-4_family-624-LTR/Gypsy	333344	333753
GL876968	rnd-4_family-624-LTR/Gypsy	333778	336295
GL876968	rnd-4_family-1173-Unknown	334475	334760
GL876968	rnd-4_family-624-LTR/Gypsy	338733	338974
GL876968	rnd-4_family-1173-Unknown	339239	339379
GL876968	rnd-4_family-1173-Unknown	340991	341146
GL876968	rnd-4_family-1173-Unknown	341368	341814
GL876968	rnd-4_family-1173-Unknown	341889	344171
GL876968	rnd-4_family-1173-Unknown	341915	339377
GL876968	rnd-4_family-1173-Unknown	345297	345453
GL876968	rnd-4_family-1173-Unknown	345771	345293
GL876968	rnd-4_family-1173-Unknown	346513	348589
GL876968	rnd-4_family-1173-Unknown	348694	349024
GL876968	rnd-4_family-1173-Unknown	348983	348901
GL876968	rnd-4_family-1173-Unknown	351037	349009
GL876968	rnd-4_family-1173-Unknown	352283	352086
GL876968	rnd-4_family-624-LTR/Gypsy	353735	353786
GL876968	rnd-4_family-1173-Unknown	356604	356172
GL876968	rnd-4_family-1173-Unknown	356735	356550
GL876968	rnd-4_family-624-LTR/Gypsy	356735	356922
GL876968	rnd-4_family-624-LTR/Gypsy	356736	356911
GL876968	rnd-4_family-1173-Unknown	357528	358350
GL876968	rnd-4_family-1173-Unknown	358423	358598
GL876968	rnd-4_family-1173-Unknown	358467	358893
GL876968	rnd-4_family-1173-Unknown	358516	357239
GL876968	rnd-4_family-1173-Unknown	358797	358599
GL876968	rnd-4_family-1173-Unknown	358885	359348
GL876968	rnd-4_family-1173-Unknown	359066	358999
GL876968	rnd-4_family-1173-Unknown	362707	364728
GL876968	rnd-4_family-1173-Unknown	365862	366035
GL876968	rnd-4_family-1173-Unknown	366153	366223
GL876968	rnd-4_family-1173-Unknown	366455	365874
GL876968	rnd-4_family-1173-Unknown	367089	368095
GL876968	rnd-4_family-1173-Unknown	368247	368632
GL876968	rnd-4_family-1173-Unknown	377249	377334
GL876968	rnd-4_family-1173-Unknown	377457	377735
GL876968	rnd-4_family-1173-Unknown	377458	377344
GL876968	rnd-4_family-1173-Unknown	379910	377868
GL876968	rnd-4_family-1173-Unknown	380893	380076
GL876968	rnd-4_family-1173-Unknown	381605	380887
GL876968	rnd-4_family-1173-Unknown	381766	381620
GL876968	rnd-4_family-1173-Unknown	382553	384626
GL876968	rnd-4_family-624-LTR/Gypsy	384805	384649
GL876968	rnd-4_family-624-LTR/Gypsy	385279	385191
GL876968	rnd-4_family-624-LTR/Gypsy	385284	385097
GL876971	rnd-4_family-624-LTR/Gypsy	2575183	2575327
GL876971	rnd-3_family-384-Unknown	2576054	2576109
GL876971	rnd-4_family-1173-Unknown	2577210	2576730
GL876971	rnd-4_family-633-Unknown	2577287	2577413
GL876971	rnd-4_family-633-Unknown	2584692	2584818
GL876971	rnd-4_family-1173-Unknown	2586321	2584823
GL876971	rnd-4_family-1173-Unknown	2587456	2587310
GL876971	rnd-4_family-1173-Unknown	2589108	2588090
GL876971	rnd-4_family-624-LTR/Gypsy	2592926	2595554
GL876971	rnd-4_family-1173-Unknown	2594004	2594387
GL876971	rnd-4_family-624-LTR/Gypsy	2598337	2598883
GL876971	rnd-4_family-1173-Unknown	2599687	2602979
GL876971	rnd-4_family-1173-Unknown	2600092	2599868
GL876971	rnd-4_family-1173-Unknown	2600696	2600539
GL876971	rnd-4_family-1173-Unknown	2604028	2604308
GL876971	rnd-4_family-1173-Unknown	2605308	2606306
GL876971	rnd-4_family-1173-Unknown	2608655	2606970
GL876971	rnd-4_family-1173-Unknown	2612634	2612522
GL876971	rnd-4_family-1173-Unknown	2617864	2617762
GL876971	rnd-4_family-1173-Unknown	2621026	2621693
GL876971	rnd-3_family-384-Unknown	2621696	2621752
GL876971	rnd-3_family-384-Unknown	2622483	2622635
GL876971	rnd-4_family-1173-Unknown	2622627	2623979
GL876971	rnd-4_family-624-LTR/Gypsy	2625556	2624259
GL876971	rnd-4_family-1173-Unknown	2625745	2625383
GL876971	rnd-4_family-624-LTR/Gypsy	2625939	2625726
GL876971	rnd-4_family-624-LTR/Gypsy	2626761	2625985
GL876971	rnd-4_family-624-LTR/Gypsy	2628092	2627863
GL876971	rnd-4_family-1173-Unknown	2630390	2630215
GL876971	rnd-4_family-624-LTR/Gypsy	2630397	2629824
GL876971	rnd-4_family-624-LTR/Gypsy	2630977	2630631
GL876971	rnd-4_family-624-LTR/Gypsy	2631124	2631251
GL876971	rnd-4_family-624-LTR/Gypsy	2631648	2631509
GL876971	rnd-4_family-1173-Unknown	2632300	2631649
GL876971	rnd-4_family-624-LTR/Gypsy	2632345	2632913
GL876971	rnd-4_family-624-LTR/Gypsy	2632925	2632837
GL876971	rnd-4_family-1173-Unknown	2633220	2633692
GL876971	rnd-4_family-624-LTR/Gypsy	2633905	2633719
GL876971	rnd-4_family-624-LTR/Gypsy	2633994	2633719
GL876971	rnd-4_family-1173-Unknown	2634980	2634203
GL876971	rnd-4_family-1173-Unknown	2635072	2635022
GL876971	rnd-4_family-1173-Unknown	2635194	2637238
GL876971	rnd-4_family-1173-Unknown	2637152	2640401
GL876971	rnd-4_family-1173-Unknown	2637554	2637254
GL876971	rnd-4_family-1173-Unknown	2638112	2637991
GL876971	rnd-4_family-1173-Unknown	2641526	2641732
GL876971	rnd-4_family-1173-Unknown	2642780	2644823
GL876971	rnd-4_family-1173-Unknown	2644819	2645051
GL876972	rnd-3_family-791-Unknown	962442	962561
GL876972	rnd-4_family-1173-Unknown	966692	967079
GL876972	rnd-4_family-1173-Unknown	967074	967887
GL876972	rnd-4_family-1173-Unknown	969042	969862
GL876972	rnd-4_family-624-LTR/Gypsy	969052	968845
GL876972	rnd-4_family-1173-Unknown	969637	969480
GL876972	rnd-4_family-624-LTR/Gypsy	972547	972263
GL876972	rnd-4_family-624-LTR/Gypsy	972715	972638
GL876972	rnd-4_family-624-LTR/Gypsy	972996	972863
GL876972	rnd-4_family-1173-Unknown	973746	973852
GL876972	rnd-4_family-624-LTR/Gypsy	976715	975380
GL876972	rnd-4_family-624-LTR/Gypsy	978078	976919
GL876972	rnd-4_family-624-LTR/Gypsy	979386	979297
GL876972	rnd-4_family-624-LTR/Gypsy	979390	979164
GL876972	rnd-4_family-359-DNA/TcMar-Fot1	984050	984114
GL876972	rnd-4_family-1173-Unknown	986520	984492
GL876972	rnd-4_family-1173-Unknown	986870	988679
GL876972	rnd-4_family-1173-Unknown	987084	986863
GL876972	rnd-4_family-1173-Unknown	987773	987616
GL876972	rnd-4_family-1173-Unknown	989257	990582
GL876972	rnd-4_family-1173-Unknown	991634	991838
GL876972	rnd-4_family-1173-Unknown	994506	992450
GL876972	rnd-4_family-1173-Unknown	998822	996837
GL876972	rnd-4_family-633-Unknown	998957	998828
GL876972	rnd-4_family-1173-Unknown	999323	999403
GL876972	rnd-4_family-1173-Unknown	999879	1000138
GL876972	rnd-4_family-1173-Unknown	1000162	998959
GL876972	rnd-4_family-1173-Unknown	1000623	1002654
GL876972	rnd-4_family-624-LTR/Gypsy	1003315	1003095
GL876972	rnd-4_family-624-LTR/Gypsy	1003315	1003226
GL876972	rnd-4_family-1173-Unknown	1012388	1012539
GL876972	rnd-4_family-1173-Unknown	1012937	1011914
GL876972	rnd-4_family-624-LTR/Gypsy	1013411	1013163
GL876972	rnd-4_family-624-LTR/Gypsy	1017581	1015749
GL876972	rnd-4_family-1173-Unknown	1017808	1017409
GL876972	rnd-4_family-624-LTR/Gypsy	1018293	1017747
GL876972	rnd-4_family-1173-Unknown	1018438	1018852
GL876972	rnd-4_family-624-LTR/Gypsy	1021759	1020792
GL876972	rnd-4_family-1173-Unknown	1022017	1021914
GL876972	rnd-4_family-624-LTR/Gypsy	1022618	1022456
GL876972	rnd-4_family-1173-Unknown	1022740	1023667
GL876972	rnd-4_family-1173-Unknown	1025728	1022337
GL876972	rnd-4_family-1173-Unknown	1026299	1026937
GL876972	rnd-4_family-1173-Unknown	1028097	1028252
GL876972	rnd-4_family-1173-Unknown	1028608	1029008
GL876972	rnd-4_family-1173-Unknown	1029121	1026512
GL876975	rnd-4_family-624-LTR/Gypsy	266232	266312
GL876975	rnd-4_family-624-LTR/Gypsy	266232	266305
GL876975	rnd-4_family-1173-Unknown	266550	266752
GL876975	rnd-4_family-1173-Unknown	266680	266527
GL876975	rnd-4_family-624-LTR/Gypsy	266747	266935
GL876975	rnd-4_family-624-LTR/Gypsy	266752	266911
GL876975	rnd-4_family-1173-Unknown	268286	269252
GL876975	rnd-4_family-1173-Unknown	268811	268335
GL876975	rnd-4_family-1173-Unknown	269237	269073
GL876975	rnd-4_family-1173-Unknown	269254	269360
GL876975	rnd-4_family-1173-Unknown	269370	271596
GL876975	rnd-4_family-1173-Unknown	272634	272870
GL876975	rnd-4_family-624-LTR/Gypsy	272807	272744
GL876975	rnd-4_family-1173-Unknown	273657	272696
GL876975	rnd-4_family-1173-Unknown	275241	273680
GL876975	rnd-4_family-624-LTR/Gypsy	275762	275546
GL876975	rnd-4_family-624-LTR/Gypsy	279496	279717
GL876975	rnd-4_family-624-LTR/Gypsy	279499	278648
GL876975	rnd-4_family-624-LTR/Gypsy	279500	279672
GL876975	rnd-4_family-624-LTR/Gypsy	280890	282078
GL876975	rnd-4_family-624-LTR/Gypsy	282260	283632
GL876975	rnd-4_family-624-LTR/Gypsy	286484	286752
GL876975	rnd-4_family-624-LTR/Gypsy	287005	287058
GL876975	rnd-4_family-1173-Unknown	287753	287339
GL876975	rnd-4_family-624-LTR/Gypsy	288332	287060
GL876975	rnd-4_family-624-LTR/Gypsy	289370	288930
GL876975	rnd-4_family-633-Unknown	290364	290489
GL876975	rnd-4_family-633-Unknown	297789	297918
GL876975	rnd-4_family-1173-Unknown	300443	301071
GL876975	rnd-4_family-1173-Unknown	310582	310810
GL876975	rnd-4_family-624-LTR/Gypsy	311362	310935
GL876975	rnd-4_family-624-LTR/Gypsy	311464	311378
GL876975	rnd-3_family-384-Unknown	312510	312045
GL876975	rnd-4_family-1173-Unknown	314628	314774
GL876975	rnd-4_family-1173-Unknown	315249	314766
GL876975	rnd-4_family-624-LTR/Gypsy	316049	316435
GL876975	rnd-4_family-624-LTR/Gypsy	316458	316586
GL876975	rnd-4_family-624-LTR/Gypsy	319155	319833
GL876975	rnd-4_family-624-LTR/Gypsy	319172	319021
GL876975	rnd-4_family-1173-Unknown	321912	322067
GL876975	rnd-4_family-1173-Unknown	322421	322807
GL876975	rnd-4_family-1173-Unknown	322812	319821
GL876975	rnd-4_family-624-LTR/Gypsy	322834	324015
GL876975	rnd-4_family-359-DNA/TcMar-Fot1	325899	324035
GL876975	rnd-4_family-624-LTR/Gypsy	325929	327216
GL876975	rnd-4_family-1173-Unknown	329997	330368
GL876975	rnd-4_family-1173-Unknown	330290	330049
GL876975	rnd-4_family-1173-Unknown	330321	333041
GL876975	rnd-4_family-1173-Unknown	330816	330645
GL876975	rnd-4_family-1173-Unknown	332437	332537
GL876975	rnd-4_family-1173-Unknown	335443	333433
GL876975	rnd-4_family-1173-Unknown	336678	336440
GL876975	rnd-4_family-633-Unknown	339113	338989
GL876975	rnd-4_family-1173-Unknown	340699	340971
GL876975	rnd-4_family-1173-Unknown	341303	341560
GL876975	rnd-4_family-1173-Unknown	341655	339113
GL876975	rnd-4_family-1173-Unknown	342386	342530
GL876975	rnd-4_family-1173-Unknown	342946	342386
GL876975	rnd-4_family-1173-Unknown	343573	344416
GL876975	rnd-4_family-633-Unknown	346384	346283
GL876975	rnd-4_family-633-Unknown	349093	348984
GL876975	rnd-4_family-633-Unknown	356546	356418
GL876975	rnd-4_family-1173-Unknown	357222	357116
GL876975	rnd-4_family-633-Unknown	358359	358487
GL876975	rnd-3_family-791-Unknown	358794	358670
GL876978	rnd-3_family-384-Unknown	1	172
GL876978	rnd-4_family-624-LTR/Gypsy	10309	10491
GL876978	rnd-4_family-624-LTR/Gypsy	12995	10228
GL876978	rnd-4_family-1981-Unknown	13003	13299
GL876978	rnd-3_family-302-Unknown	13299	13003
GL876978	rnd-4_family-1981-Unknown	21774	22013
GL876978	rnd-3_family-302-Unknown	21996	21774
GL876978	rnd-4_family-1981-Unknown	22469	22574
GL876978	rnd-3_family-302-Unknown	22574	22469
GL876978	rnd-4_family-624-LTR/Gypsy	23602	22588
GL876978	rnd-4_family-624-LTR/Gypsy	26156	23887
GL876978	rnd-4_family-624-LTR/Gypsy	27441	27147
GL876978	rnd-4_family-624-LTR/Gypsy	27441	27275
GL876979	rnd-4_family-1173-Unknown	793	3
GL876979	rnd-4_family-1173-Unknown	1425	2005
GL876979	rnd-4_family-1173-Unknown	2074	1838
GL876979	rnd-4_family-1173-Unknown	4122	3127
GL876979	rnd-4_family-1173-Unknown	6149	6334
GL876979	rnd-4_family-1173-Unknown	6739	6165
GL876979	rnd-4_family-1173-Unknown	7372	9433
GL876979	rnd-4_family-1173-Unknown	10310	10466
GL876979	rnd-4_family-1173-Unknown	10939	11133
GL876979	rnd-4_family-1173-Unknown	11256	9423
GL876979	rnd-4_family-1173-Unknown	11912	12159
GL876979	rnd-4_family-1173-Unknown	12583	11980
GL876979	rnd-4_family-1173-Unknown	13205	15183
